# Supplementary material for: The type of pathogen is associated with organ failure and legacy dysfunction in patients with sepsis
Source: Front Immunol. 2025 Mar 31;16:1541634. doi: 10.3389/fimmu.2025.1541634 (PMC11994601; doi:10.3389/fimmu.2025.1541634)
Supplement: Supplementary file 2 [file Table2.xlsx]

## Sheet: Sheet1
Supplementary table 1. Distribution of pathogen genera associated with different organ disorders
	Allo			Non-Respiratory dysfunction			Respiratory dysfunction			Non-Hematologic dysfunction			Hematologic dysfunction			Non-Liver dysfunction			Liver dysfunction			Non-Circulatory dysfunction			Circulatory dysfunction			Non-Renal dysfunction			Renal dysfunction			Non-Neurological dysfunction			Neurological dysfunction			Non-Endocrine dysfunction			Endocrine dysfunction
	Number	Detection frequency（n=669）	Population infection rate（n=294）	Number	Detection frequency（n=70）	Population infection rate（n=30）	Number	Detection frequency（n=599）	Population infection rate（n=264）	Number	Detection frequency（n=340）	Population infection rate（n=151）	Number	Detection frequency（n=329）	Population infection rate（n=143）	Number	Detection frequency（n=548）	Population infection rate（n=243）	Number	Detection frequency（n=121）	Population infection rate（n=51）	Number	Detection frequency（n=380）	Population infection rate（n=169）	Number	Detection frequency（n=289）	Population infection rate（n=125）	Number	Detection frequency（n=408）	Population infection rate（n=182）	Number	Detection frequency（n=261）	Population infection rate（n=112）	Number	Detection frequency（n=515）	Population infection rate（n=229）	Number	Detection frequency（n=154）	Population infection rate（n=65）	Number	Detection frequency（n=143）	Population infection rate（n=67）	Number	Detection frequency（n=526）	Population infection rate（n=227）
Ureaplasma	4	0.00597907	0.0136054	0	0	0	4	0.0066778	0.0151515	3	0.00882353	0.0198675	1	0.00303951	0.00699301	4	0.00729927	0.0164609	0	0	0	3	0.00789474	0.0177515	1	0.00346021	0.008	1	0.00245098	0.00549451	3	0.0114943	0.0267857	3	0.00582524	0.0131004	1	0.00649351	0.0153846	1	0.00699301	0.0149254	3	0.00570342	0.0132159
Unclassified_Anelloviridae	22	0.0328849	0.0748299	2	0.0285714	0.0666667	20	0.033389	0.0757576	10	0.0294118	0.0662252	12	0.0364742	0.0839161	18	0.0328467	0.0740741	4	0.0330579	0.0784314	11	0.0289474	0.0650888	11	0.0380623	0.088	11	0.0269608	0.0604396	11	0.0421456	0.0982143	17	0.0330097	0.0742358	5	0.0324675	0.0769231	2	0.013986	0.0298507	20	0.0380228	0.0881057
Streptococcus	27	0.0403587	0.0918367	4	0.0571429	0.133333	23	0.0383973	0.0871212	13	0.0382353	0.0860927	14	0.0425532	0.0979021	22	0.040146	0.090535	5	0.0413223	0.0980392	19	0.05	0.112426	8	0.0276817	0.064	16	0.0392157	0.0879121	11	0.0421456	0.0982143	23	0.0446602	0.100437	4	0.025974	0.0615385	8	0.0559441	0.119403	19	0.0361217	0.0837004
Stenotrophomonas	5	0.00747384	0.0170068	1	0.0142857	0.0333333	4	0.0066778	0.0151515	4	0.0117647	0.0264901	1	0.00303951	0.00699301	5	0.00912409	0.0205761	0	0	0	1	0.00263158	0.00591716	4	0.0138408	0.032	5	0.0122549	0.0274725	0	0	0	5	0.00970874	0.0218341	0	0	0	1	0.00699301	0.0149254	4	0.00760456	0.0176211
Staphylococcus	10	0.0149477	0.0340136	1	0.0142857	0.0333333	9	0.015025	0.0340909	7	0.0205882	0.0463576	3	0.00911854	0.020979	8	0.0145985	0.0329218	2	0.0165289	0.0392157	5	0.0131579	0.0295858	5	0.017301	0.04	6	0.0147059	0.032967	4	0.0153257	0.0357143	8	0.015534	0.0349345	2	0.012987	0.0307692	0	0	0	10	0.0190114	0.0440529
Simplexvirus	39	0.058296	0.132653	1	0.0142857	0.0333333	38	0.0634391	0.143939	22	0.0647059	0.145695	17	0.0516717	0.118881	32	0.0583942	0.131687	7	0.0578512	0.137255	19	0.05	0.112426	20	0.0692042	0.16	24	0.0588235	0.131868	15	0.0574713	0.133929	30	0.0582524	0.131004	9	0.0584416	0.138462	8	0.0559441	0.119403	31	0.0589354	0.136564
Serratia	3	0.0044843	0.0102041	1	0.0142857	0.0333333	2	0.0033389	0.00757576	1	0.00294118	0.00662252	2	0.00607903	0.013986	2	0.00364964	0.00823045	1	0.00826446	0.0196078	2	0.00526316	0.0118343	1	0.00346021	0.008	2	0.00490196	0.010989	1	0.00383142	0.00892857	2	0.0038835	0.00873362	1	0.00649351	0.0153846	0	0	0	3	0.00570342	0.0132159
Roseolovirus	37	0.0553064	0.12585	4	0.0571429	0.133333	33	0.0550918	0.125	15	0.0441176	0.0993377	22	0.0668693	0.153846	29	0.0529197	0.119342	8	0.0661157	0.156863	22	0.0578947	0.130178	15	0.0519031	0.12	20	0.0490196	0.10989	17	0.0651341	0.151786	25	0.0485437	0.10917	12	0.0779221	0.184615	7	0.048951	0.104478	30	0.0570342	0.132159
Rickettsia	3	0.0044843	0.0102041	0	0	0	3	0.00500835	0.0113636	1	0.00294118	0.00662252	2	0.00607903	0.013986	3	0.00547445	0.0123457	0	0	0	2	0.00526316	0.0118343	1	0.00346021	0.008	2	0.00490196	0.010989	1	0.00383142	0.00892857	3	0.00582524	0.0131004	0	0	0	1	0.00699301	0.0149254	2	0.00380228	0.00881057
Rhizopus	5	0.00747384	0.0170068	1	0.0142857	0.0333333	4	0.0066778	0.0151515	1	0.00294118	0.00662252	4	0.0121581	0.027972	3	0.00547445	0.0123457	2	0.0165289	0.0392157	2	0.00526316	0.0118343	3	0.0103806	0.024	4	0.00980392	0.021978	1	0.00383142	0.00892857	4	0.00776699	0.0174672	1	0.00649351	0.0153846	2	0.013986	0.0298507	3	0.00570342	0.0132159
Ralstonia	2	0.00298954	0.00680272	1	0.0142857	0.0333333	1	0.00166945	0.00378788	1	0.00294118	0.00662252	1	0.00303951	0.00699301	1	0.00182482	0.00411523	1	0.00826446	0.0196078	2	0.00526316	0.0118343	0	0	0	1	0.00245098	0.00549451	1	0.00383142	0.00892857	2	0.0038835	0.00873362	0	0	0	1	0.00699301	0.0149254	1	0.00190114	0.00440529
Pseudomonas	7	0.0104634	0.0238095	0	0	0	7	0.0116861	0.0265152	4	0.0117647	0.0264901	3	0.00911854	0.020979	4	0.00729927	0.0164609	3	0.0247934	0.0588235	2	0.00526316	0.0118343	5	0.017301	0.04	3	0.00735294	0.0164835	4	0.0153257	0.0357143	5	0.00970874	0.0218341	2	0.012987	0.0307692	1	0.00699301	0.0149254	6	0.0114068	0.0264317
Prevotella	8	0.0119581	0.0272109	1	0.0142857	0.0333333	7	0.0116861	0.0265152	3	0.00882353	0.0198675	5	0.0151976	0.034965	6	0.0109489	0.0246914	2	0.0165289	0.0392157	5	0.0131579	0.0295858	3	0.0103806	0.024	4	0.00980392	0.021978	4	0.0153257	0.0357143	7	0.0135922	0.0305677	1	0.00649351	0.0153846	2	0.013986	0.0298507	6	0.0114068	0.0264317
Porphyromonas	4	0.00597907	0.0136054	0	0	0	4	0.0066778	0.0151515	1	0.00294118	0.00662252	3	0.00911854	0.020979	4	0.00729927	0.0164609	0	0	0	3	0.00789474	0.0177515	1	0.00346021	0.008	2	0.00490196	0.010989	2	0.00766284	0.0178571	4	0.00776699	0.0174672	0	0	0	1	0.00699301	0.0149254	3	0.00570342	0.0132159
Pneumocystis	5	0.00747384	0.0170068	0	0	0	5	0.00834725	0.0189394	2	0.00588235	0.013245	3	0.00911854	0.020979	5	0.00912409	0.0205761	0	0	0	2	0.00526316	0.0118343	3	0.0103806	0.024	4	0.00980392	0.021978	1	0.00383142	0.00892857	4	0.00776699	0.0174672	1	0.00649351	0.0153846	1	0.00699301	0.0149254	4	0.00760456	0.0176211
Peptostreptococcus	1	0.00149477	0.00340136	0	0	0	1	0.00166945	0.00378788	0	0	0	1	0.00303951	0.00699301	1	0.00182482	0.00411523	0	0	0	1	0.00263158	0.00591716	0	0	0	0	0	0	1	0.00383142	0.00892857	1	0.00194175	0.00436681	0	0	0	1	0.00699301	0.0149254	0	0	0
Orthohepadnavirus	13	0.019432	0.0442177	2	0.0285714	0.0666667	11	0.0183639	0.0416667	7	0.0205882	0.0463576	6	0.0182371	0.041958	12	0.0218978	0.0493827	1	0.00826446	0.0196078	7	0.0184211	0.0414201	6	0.0207612	0.048	9	0.0220588	0.0494505	4	0.0153257	0.0357143	11	0.0213592	0.0480349	2	0.012987	0.0307692	2	0.013986	0.0298507	11	0.0209125	0.0484581
Orthohantavirus	2	0.00298954	0.00680272	0	0	0	2	0.0033389	0.00757576	1	0.00294118	0.00662252	1	0.00303951	0.00699301	1	0.00182482	0.00411523	1	0.00826446	0.0196078	1	0.00263158	0.00591716	1	0.00346021	0.008	1	0.00245098	0.00549451	1	0.00383142	0.00892857	2	0.0038835	0.00873362	0	0	0	0	0	0	2	0.00380228	0.00881057
Orientia	15	0.0224215	0.0510204	2	0.0285714	0.0666667	13	0.0217028	0.0492424	7	0.0205882	0.0463576	8	0.0243161	0.0559441	12	0.0218978	0.0493827	3	0.0247934	0.0588235	9	0.0236842	0.0532544	6	0.0207612	0.048	10	0.0245098	0.0549451	5	0.0191571	0.0446429	12	0.023301	0.0524017	3	0.0194805	0.0461538	5	0.034965	0.0746269	10	0.0190114	0.0440529
Odoribacter	3	0.0044843	0.0102041	1	0.0142857	0.0333333	2	0.0033389	0.00757576	1	0.00294118	0.00662252	2	0.00607903	0.013986	2	0.00364964	0.00823045	1	0.00826446	0.0196078	1	0.00263158	0.00591716	2	0.00692042	0.016	3	0.00735294	0.0164835	0	0	0	3	0.00582524	0.0131004	0	0	0	0	0	0	3	0.00570342	0.0132159
Nocardia	2	0.00298954	0.00680272	0	0	0	2	0.0033389	0.00757576	0	0	0	2	0.00607903	0.013986	2	0.00364964	0.00823045	0	0	0	1	0.00263158	0.00591716	1	0.00346021	0.008	1	0.00245098	0.00549451	1	0.00383142	0.00892857	1	0.00194175	0.00436681	1	0.00649351	0.0153846	0	0	0	2	0.00380228	0.00881057
Nakaseomyces	5	0.00747384	0.0170068	1	0.0142857	0.0333333	4	0.0066778	0.0151515	3	0.00882353	0.0198675	2	0.00607903	0.013986	5	0.00912409	0.0205761	0	0	0	4	0.0105263	0.0236686	1	0.00346021	0.008	4	0.00980392	0.021978	1	0.00383142	0.00892857	3	0.00582524	0.0131004	2	0.012987	0.0307692	1	0.00699301	0.0149254	4	0.00760456	0.0176211
Mycoplasma	5	0.00747384	0.0170068	0	0	0	5	0.00834725	0.0189394	3	0.00882353	0.0198675	2	0.00607903	0.013986	5	0.00912409	0.0205761	0	0	0	2	0.00526316	0.0118343	3	0.0103806	0.024	4	0.00980392	0.021978	1	0.00383142	0.00892857	4	0.00776699	0.0174672	1	0.00649351	0.0153846	0	0	0	5	0.0095057	0.0220264
Mycolicibacterium	2	0.00298954	0.00680272	0	0	0	2	0.0033389	0.00757576	1	0.00294118	0.00662252	1	0.00303951	0.00699301	2	0.00364964	0.00823045	0	0	0	1	0.00263158	0.00591716	1	0.00346021	0.008	2	0.00490196	0.010989	0	0	0	2	0.0038835	0.00873362	0	0	0	0	0	0	2	0.00380228	0.00881057
Morganella	1	0.00149477	0.00340136	0	0	0	1	0.00166945	0.00378788	1	0.00294118	0.00662252	0	0	0	1	0.00182482	0.00411523	0	0	0	0	0	0	1	0.00346021	0.008	1	0.00245098	0.00549451	0	0	0	1	0.00194175	0.00436681	0	0	0	0	0	0	1	0.00190114	0.00440529
Moraxella	3	0.0044843	0.0102041	1	0.0142857	0.0333333	2	0.0033389	0.00757576	2	0.00588235	0.013245	1	0.00303951	0.00699301	3	0.00547445	0.0123457	0	0	0	0	0	0	3	0.0103806	0.024	3	0.00735294	0.0164835	0	0	0	3	0.00582524	0.0131004	0	0	0	2	0.013986	0.0298507	1	0.00190114	0.00440529
Mastadenovirus	7	0.0104634	0.0238095	1	0.0142857	0.0333333	6	0.0100167	0.0227273	3	0.00882353	0.0198675	4	0.0121581	0.027972	4	0.00729927	0.0164609	3	0.0247934	0.0588235	6	0.0157895	0.035503	1	0.00346021	0.008	4	0.00980392	0.021978	3	0.0114943	0.0267857	3	0.00582524	0.0131004	4	0.025974	0.0615385	1	0.00699301	0.0149254	6	0.0114068	0.0264317
Lymphocryptovirus	49	0.0732436	0.166667	5	0.0714286	0.166667	44	0.0734558	0.166667	23	0.0676471	0.152318	26	0.0790274	0.181818	39	0.0711679	0.160494	10	0.0826446	0.196078	23	0.0605263	0.136095	26	0.0899654	0.208	30	0.0735294	0.164835	19	0.0727969	0.169643	40	0.0776699	0.174672	9	0.0584416	0.138462	11	0.0769231	0.164179	38	0.0722433	0.167401
Listeria	1	0.00149477	0.00340136	0	0	0	1	0.00166945	0.00378788	0	0	0	1	0.00303951	0.00699301	1	0.00182482	0.00411523	0	0	0	0	0	0	1	0.00346021	0.008	0	0	0	1	0.00383142	0.00892857	0	0	0	1	0.00649351	0.0153846	0	0	0	1	0.00190114	0.00440529
Legionella	3	0.0044843	0.0102041	0	0	0	3	0.00500835	0.0113636	1	0.00294118	0.00662252	2	0.00607903	0.013986	1	0.00182482	0.00411523	2	0.0165289	0.0392157	3	0.00789474	0.0177515	0	0	0	2	0.00490196	0.010989	1	0.00383142	0.00892857	2	0.0038835	0.00873362	1	0.00649351	0.0153846	1	0.00699301	0.0149254	2	0.00380228	0.00881057
Leclercia	1	0.00149477	0.00340136	0	0	0	1	0.00166945	0.00378788	1	0.00294118	0.00662252	0	0	0	1	0.00182482	0.00411523	0	0	0	1	0.00263158	0.00591716	0	0	0	0	0	0	1	0.00383142	0.00892857	0	0	0	1	0.00649351	0.0153846	0	0	0	1	0.00190114	0.00440529
Lachnoclostridium	1	0.00149477	0.00340136	0	0	0	1	0.00166945	0.00378788	1	0.00294118	0.00662252	0	0	0	1	0.00182482	0.00411523	0	0	0	0	0	0	1	0.00346021	0.008	1	0.00245098	0.00549451	0	0	0	1	0.00194175	0.00436681	0	0	0	0	0	0	1	0.00190114	0.00440529
Klebsiella	68	0.101644	0.231293	6	0.0857143	0.2	62	0.103506	0.234848	42	0.123529	0.278146	26	0.0790274	0.181818	57	0.104015	0.234568	11	0.0909091	0.215686	42	0.110526	0.248521	26	0.0899654	0.208	44	0.107843	0.241758	24	0.091954	0.214286	57	0.11068	0.248908	11	0.0714286	0.169231	16	0.111888	0.238806	52	0.0988593	0.229075
Helicobacter	8	0.0119581	0.0272109	0	0	0	8	0.0133556	0.030303	4	0.0117647	0.0264901	4	0.0121581	0.027972	5	0.00912409	0.0205761	3	0.0247934	0.0588235	5	0.0131579	0.0295858	3	0.0103806	0.024	4	0.00980392	0.021978	4	0.0153257	0.0357143	6	0.0116505	0.0262009	2	0.012987	0.0307692	1	0.00699301	0.0149254	7	0.013308	0.030837
Haemophilus	5	0.00747384	0.0170068	2	0.0285714	0.0666667	3	0.00500835	0.0113636	3	0.00882353	0.0198675	2	0.00607903	0.013986	4	0.00729927	0.0164609	1	0.00826446	0.0196078	2	0.00526316	0.0118343	3	0.0103806	0.024	3	0.00735294	0.0164835	2	0.00766284	0.0178571	5	0.00970874	0.0218341	0	0	0	2	0.013986	0.0298507	3	0.00570342	0.0132159
Gammatorquevirus	3	0.0044843	0.0102041	1	0.0142857	0.0333333	2	0.0033389	0.00757576	2	0.00588235	0.013245	1	0.00303951	0.00699301	2	0.00364964	0.00823045	1	0.00826446	0.0196078	2	0.00526316	0.0118343	1	0.00346021	0.008	3	0.00735294	0.0164835	0	0	0	2	0.0038835	0.00873362	1	0.00649351	0.0153846	1	0.00699301	0.0149254	2	0.00380228	0.00881057
Fusobacterium	6	0.00896861	0.0204082	1	0.0142857	0.0333333	5	0.00834725	0.0189394	3	0.00882353	0.0198675	3	0.00911854	0.020979	6	0.0109489	0.0246914	0	0	0	5	0.0131579	0.0295858	1	0.00346021	0.008	3	0.00735294	0.0164835	3	0.0114943	0.0267857	5	0.00970874	0.0218341	1	0.00649351	0.0153846	1	0.00699301	0.0149254	5	0.0095057	0.0220264
Escherichia	53	0.0792227	0.180272	3	0.0428571	0.1	50	0.0834725	0.189394	28	0.0823529	0.18543	25	0.0759878	0.174825	45	0.0821168	0.185185	8	0.0661157	0.156863	26	0.0684211	0.153846	27	0.0934256	0.216	28	0.0686275	0.153846	25	0.0957854	0.223214	41	0.0796117	0.179039	12	0.0779221	0.184615	14	0.0979021	0.208955	39	0.0741445	0.171806
Enterococcus	24	0.0358744	0.0816327	1	0.0142857	0.0333333	23	0.0383973	0.0871212	12	0.0352941	0.0794702	12	0.0364742	0.0839161	22	0.040146	0.090535	2	0.0165289	0.0392157	12	0.0315789	0.0710059	12	0.0415225	0.096	13	0.0318627	0.0714286	11	0.0421456	0.0982143	13	0.0252427	0.0567686	11	0.0714286	0.169231	4	0.027972	0.0597015	20	0.0380228	0.0881057
Dialister	1	0.00149477	0.00340136	0	0	0	1	0.00166945	0.00378788	0	0	0	1	0.00303951	0.00699301	1	0.00182482	0.00411523	0	0	0	1	0.00263158	0.00591716	0	0	0	1	0.00245098	0.00549451	0	0	0	1	0.00194175	0.00436681	0	0	0	0	0	0	1	0.00190114	0.00440529
Cytomegalovirus	55	0.0822123	0.187075	8	0.114286	0.266667	47	0.0784641	0.17803	29	0.0852941	0.192053	26	0.0790274	0.181818	44	0.080292	0.18107	11	0.0909091	0.215686	37	0.0973684	0.218935	18	0.0622837	0.144	34	0.0833333	0.186813	21	0.0804598	0.1875	40	0.0776699	0.174672	15	0.0974026	0.230769	8	0.0559441	0.119403	47	0.0893536	0.207048
Coxiella	1	0.00149477	0.00340136	0	0	0	1	0.00166945	0.00378788	0	0	0	1	0.00303951	0.00699301	1	0.00182482	0.00411523	0	0	0	0	0	0	1	0.00346021	0.008	1	0.00245098	0.00549451	0	0	0	1	0.00194175	0.00436681	0	0	0	1	0.00699301	0.0149254	0	0	0
Chlamydia	2	0.00298954	0.00680272	0	0	0	2	0.0033389	0.00757576	1	0.00294118	0.00662252	1	0.00303951	0.00699301	2	0.00364964	0.00823045	0	0	0	1	0.00263158	0.00591716	1	0.00346021	0.008	2	0.00490196	0.010989	0	0	0	1	0.00194175	0.00436681	1	0.00649351	0.0153846	0	0	0	2	0.00380228	0.00881057
Candida	11	0.0164425	0.037415	1	0.0142857	0.0333333	10	0.0166945	0.0378788	2	0.00588235	0.013245	9	0.0273556	0.0629371	11	0.020073	0.0452675	0	0	0	5	0.0131579	0.0295858	6	0.0207612	0.048	2	0.00490196	0.010989	9	0.0344828	0.0803571	5	0.00970874	0.0218341	6	0.038961	0.0923077	0	0	0	11	0.0209125	0.0484581
Campylobacter	1	0.00149477	0.00340136	0	0	0	1	0.00166945	0.00378788	0	0	0	1	0.00303951	0.00699301	1	0.00182482	0.00411523	0	0	0	1	0.00263158	0.00591716	0	0	0	1	0.00245098	0.00549451	0	0	0	0	0	0	1	0.00649351	0.0153846	0	0	0	1	0.00190114	0.00440529
Burkholderia	4	0.00597907	0.0136054	1	0.0142857	0.0333333	3	0.00500835	0.0113636	4	0.0117647	0.0264901	0	0	0	3	0.00547445	0.0123457	1	0.00826446	0.0196078	2	0.00526316	0.0118343	2	0.00692042	0.016	3	0.00735294	0.0164835	1	0.00383142	0.00892857	3	0.00582524	0.0131004	1	0.00649351	0.0153846	2	0.013986	0.0298507	2	0.00380228	0.00881057
Bulleidia	2	0.00298954	0.00680272	0	0	0	2	0.0033389	0.00757576	0	0	0	2	0.00607903	0.013986	2	0.00364964	0.00823045	0	0	0	2	0.00526316	0.0118343	0	0	0	1	0.00245098	0.00549451	1	0.00383142	0.00892857	2	0.0038835	0.00873362	0	0	0	2	0.013986	0.0298507	0	0	0
Betatorquevirus	1	0.00149477	0.00340136	0	0	0	1	0.00166945	0.00378788	1	0.00294118	0.00662252	0	0	0	1	0.00182482	0.00411523	0	0	0	1	0.00263158	0.00591716	0	0	0	0	0	0	1	0.00383142	0.00892857	0	0	0	1	0.00649351	0.0153846	0	0	0	1	0.00190114	0.00440529
Betapapillomavirus	3	0.0044843	0.0102041	0	0	0	3	0.00500835	0.0113636	0	0	0	3	0.00911854	0.020979	1	0.00182482	0.00411523	2	0.0165289	0.0392157	2	0.00526316	0.0118343	1	0.00346021	0.008	1	0.00245098	0.00549451	2	0.00766284	0.0178571	2	0.0038835	0.00873362	1	0.00649351	0.0153846	0	0	0	3	0.00570342	0.0132159
Bacteroides	10	0.0149477	0.0340136	1	0.0142857	0.0333333	9	0.015025	0.0340909	4	0.0117647	0.0264901	6	0.0182371	0.041958	8	0.0145985	0.0329218	2	0.0165289	0.0392157	3	0.00789474	0.0177515	7	0.0242215	0.056	6	0.0147059	0.032967	4	0.0153257	0.0357143	7	0.0135922	0.0305677	3	0.0194805	0.0461538	1	0.00699301	0.0149254	9	0.0171103	0.0396476
Aspergillus	18	0.0269058	0.0612245	4	0.0571429	0.133333	14	0.0233723	0.0530303	10	0.0294118	0.0662252	8	0.0243161	0.0559441	13	0.0237226	0.0534979	5	0.0413223	0.0980392	11	0.0289474	0.0650888	7	0.0242215	0.056	13	0.0318627	0.0714286	5	0.0191571	0.0446429	15	0.0291262	0.0655022	3	0.0194805	0.0461538	5	0.034965	0.0746269	13	0.0247148	0.0572687
Anaerococcus	1	0.00149477	0.00340136	0	0	0	1	0.00166945	0.00378788	0	0	0	1	0.00303951	0.00699301	1	0.00182482	0.00411523	0	0	0	1	0.00263158	0.00591716	0	0	0	0	0	0	1	0.00383142	0.00892857	1	0.00194175	0.00436681	0	0	0	1	0.00699301	0.0149254	0	0	0
Alphatorquevirus	71	0.106129	0.241497	10	0.142857	0.333333	61	0.101836	0.231061	34	0.1	0.225166	37	0.112462	0.258741	59	0.107664	0.242798	12	0.0991736	0.235294	48	0.126316	0.284024	23	0.0795848	0.184	44	0.107843	0.241758	27	0.103448	0.241071	56	0.108738	0.244541	15	0.0974026	0.230769	17	0.118881	0.253731	54	0.102662	0.237885
Alistipes	1	0.00149477	0.00340136	0	0	0	1	0.00166945	0.00378788	0	0	0	1	0.00303951	0.00699301	1	0.00182482	0.00411523	0	0	0	1	0.00263158	0.00591716	0	0	0	1	0.00245098	0.00549451	0	0	0	1	0.00194175	0.00436681	0	0	0	0	0	0	1	0.00190114	0.00440529
Aggregatibacter	2	0.00298954	0.00680272	0	0	0	2	0.0033389	0.00757576	2	0.00588235	0.013245	0	0	0	2	0.00364964	0.00823045	0	0	0	1	0.00263158	0.00591716	1	0.00346021	0.008	1	0.00245098	0.00549451	1	0.00383142	0.00892857	2	0.0038835	0.00873362	0	0	0	0	0	0	2	0.00380228	0.00881057
Aeromonas	1	0.00149477	0.00340136	0	0	0	1	0.00166945	0.00378788	1	0.00294118	0.00662252	0	0	0	1	0.00182482	0.00411523	0	0	0	0	0	0	1	0.00346021	0.008	1	0.00245098	0.00549451	0	0	0	1	0.00194175	0.00436681	0	0	0	0	0	0	1	0.00190114	0.00440529
Actinomyces	1	0.00149477	0.00340136	0	0	0	1	0.00166945	0.00378788	1	0.00294118	0.00662252	0	0	0	1	0.00182482	0.00411523	0	0	0	1	0.00263158	0.00591716	0	0	0	1	0.00245098	0.00549451	0	0	0	1	0.00194175	0.00436681	0	0	0	1	0.00699301	0.0149254	0	0	0
Acinetobacter	21	0.0313901	0.0714286	1	0.0142857	0.0333333	20	0.033389	0.0757576	14	0.0411765	0.0927152	7	0.0212766	0.048951	15	0.0273723	0.0617284	6	0.0495868	0.117647	8	0.0210526	0.0473373	13	0.0449827	0.104	17	0.0416667	0.0934066	4	0.0153257	0.0357143	16	0.031068	0.069869	5	0.0324675	0.0769231	6	0.041958	0.0895522	15	0.0285171	0.0660793
Supplementary table 2. Distribution of bacterial pathogen in patients with Post-sepsis persistent organ disorders
	No organ dysfunction			Organ dysfunction			Cardiac dysfunction			Liver dysfunction			Renal dysfunction			Respiratory dysfunction
	Number	Detection frequency（n=328）	Population infection rate（n=150）	Number	Detection frequency（n=258）	Population infection rate（n=101）	Number	Detection frequency（n=148）	Population infection rate（n=59）	Number	Detection frequency（n=84）	Population infection rate（n=25）	Number	Detection frequency（n=90）	Population infection rate（n=34）	Number	Detection frequency（n=108）	Population infection rate（n=41）
Ureaplasma	2	0.00609756	0.0133333	2	0.00775194	0.019802	2	0.0135135	0.0338983	1	0.0119048	0.04	2	0.0222222	0.0588235	0	0	0
Unclassified_Anelloviridae	11	0.0335366	0.0733333	8	0.0310078	0.0792079	5	0.0337838	0.0847458	4	0.047619	0.16	4	0.0444444	0.117647	4	0.037037	0.097561
Streptococcus	15	0.0457317	0.1	8	0.0310078	0.0792079	4	0.027027	0.0677966	5	0.0595238	0.2	5	0.0555556	0.147059	3	0.0277778	0.0731707
Stenotrophomonas	3	0.00914634	0.02	2	0.00775194	0.019802	1	0.00675676	0.0169492	1	0.0119048	0.04	0	0	0	1	0.00925926	0.0243902
Staphylococcus	3	0.00914634	0.02	5	0.0193798	0.049505	3	0.0202703	0.0508475	2	0.0238095	0.08	3	0.0333333	0.0882353	4	0.037037	0.097561
Simplexvirus	18	0.054878	0.12	19	0.0736434	0.188119	13	0.0878378	0.220339	4	0.047619	0.16	5	0.0555556	0.147059	7	0.0648148	0.170732
Serratia	1	0.00304878	0.00666667	2	0.00775194	0.019802	0	0	0	1	0.0119048	0.04	1	0.0111111	0.0294118	0	0	0
Roseolovirus	16	0.0487805	0.106667	15	0.0581395	0.148515	10	0.0675676	0.169492	3	0.0357143	0.12	5	0.0555556	0.147059	6	0.0555556	0.146341
Rickettsia	1	0.00304878	0.00666667	1	0.00387597	0.00990099	0	0	0	0	0	0	0	0	0	1	0.00925926	0.0243902
Rhizopus	4	0.0121951	0.0266667	1	0.00387597	0.00990099	1	0.00675676	0.0169492	0	0	0	1	0.0111111	0.0294118	0	0	0
Ralstonia	2	0.00609756	0.0133333	0	0	0	0	0	0	0	0	0	0	0	0	0	0	0
Pseudomonas	4	0.0121951	0.0266667	3	0.0116279	0.029703	3	0.0202703	0.0508475	2	0.0238095	0.08	1	0.0111111	0.0294118	3	0.0277778	0.0731707
Prevotella	5	0.0152439	0.0333333	3	0.0116279	0.029703	2	0.0135135	0.0338983	1	0.0119048	0.04	0	0	0	3	0.0277778	0.0731707
Porphyromonas	4	0.0121951	0.0266667	0	0	0	0	0	0	0	0	0	0	0	0	0	0	0
Pneumocystis	0	0	0	3	0.0116279	0.029703	3	0.0202703	0.0508475	0	0	0	1	0.0111111	0.0294118	1	0.00925926	0.0243902
Peptostreptococcus	1	0.00304878	0.00666667	0	0	0	0	0	0	0	0	0	0	0	0	0	0	0
Orthohepadnavirus	5	0.0152439	0.0333333	5	0.0193798	0.049505	2	0.0135135	0.0338983	2	0.0238095	0.08	1	0.0111111	0.0294118	2	0.0185185	0.0487805
Orthohantavirus	2	0.00609756	0.0133333	0	0	0	0	0	0	0	0	0	0	0	0	0	0	0
Orientia	7	0.0213415	0.0466667	4	0.0155039	0.039604	2	0.0135135	0.0338983	0	0	0	1	0.0111111	0.0294118	0	0	0
Odoribacter	2	0.00609756	0.0133333	1	0.00387597	0.00990099	1	0.00675676	0.0169492	0	0	0	0	0	0	1	0.00925926	0.0243902
Nocardia	1	0.00304878	0.00666667	1	0.00387597	0.00990099	1	0.00675676	0.0169492	0	0	0	1	0.0111111	0.0294118	0	0	0
Nakaseomyces	3	0.00914634	0.02	1	0.00387597	0.00990099	1	0.00675676	0.0169492	1	0.0119048	0.04	1	0.0111111	0.0294118	1	0.00925926	0.0243902
Mycoplasma	3	0.00914634	0.02	1	0.00387597	0.00990099	1	0.00675676	0.0169492	0	0	0	0	0	0	1	0.00925926	0.0243902
Mycolicibacterium	1	0.00304878	0.00666667	1	0.00387597	0.00990099	1	0.00675676	0.0169492	0	0	0	0	0	0	0	0	0
Morganella	0	0	0	1	0.00387597	0.00990099	0	0	0	1	0.0119048	0.04	0	0	0	0	0	0
Moraxella	1	0.00304878	0.00666667	1	0.00387597	0.00990099	0	0	0	1	0.0119048	0.04	0	0	0	0	0	0
Mastadenovirus	7	0.0213415	0.0466667	0	0	0	0	0	0	0	0	0	0	0	0	0	0	0
Lymphocryptovirus	24	0.0731707	0.16	13	0.0503876	0.128713	9	0.0608108	0.152542	5	0.0595238	0.2	2	0.0222222	0.0588235	6	0.0555556	0.146341
Listeria	0	0	0	1	0.00387597	0.00990099	1	0.00675676	0.0169492	0	0	0	1	0.0111111	0.0294118	0	0	0
Legionella	2	0.00609756	0.0133333	1	0.00387597	0.00990099	0	0	0	0	0	0	0	0	0	1	0.00925926	0.0243902
Leclercia	0	0	0	1	0.00387597	0.00990099	0	0	0	0	0	0	0	0	0	0	0	0
Lachnoclostridium	1	0.00304878	0.00666667	0	0	0	0	0	0	0	0	0	0	0	0	0	0	0
Klebsiella	35	0.106707	0.233333	23	0.0891473	0.227723	14	0.0945946	0.237288	9	0.107143	0.36	7	0.0777778	0.205882	10	0.0925926	0.243902
Helicobacter	3	0.00914634	0.02	4	0.0155039	0.039604	3	0.0202703	0.0508475	0	0	0	1	0.0111111	0.0294118	0	0	0
Haemophilus	3	0.00914634	0.02	2	0.00775194	0.019802	1	0.00675676	0.0169492	0	0	0	0	0	0	1	0.00925926	0.0243902
Gammatorquevirus	2	0.00609756	0.0133333	1	0.00387597	0.00990099	0	0	0	0	0	0	0	0	0	0	0	0
Fusobacterium	4	0.0121951	0.0266667	2	0.00775194	0.019802	0	0	0	1	0.0119048	0.04	0	0	0	2	0.0185185	0.0487805
Escherichia	23	0.070122	0.153333	21	0.0813953	0.207921	12	0.0810811	0.20339	6	0.0714286	0.24	7	0.0777778	0.205882	10	0.0925926	0.243902
Enterococcus	5	0.0152439	0.0333333	17	0.0658915	0.168317	9	0.0608108	0.152542	8	0.0952381	0.32	6	0.0666667	0.176471	5	0.0462963	0.121951
Dialister	1	0.00304878	0.00666667	0	0	0	0	0	0	0	0	0	0	0	0	0	0	0
Cytomegalovirus	27	0.0823171	0.18	21	0.0813953	0.207921	9	0.0608108	0.152542	8	0.0952381	0.32	7	0.0777778	0.205882	8	0.0740741	0.195122
Coxiella	1	0.00304878	0.00666667	0	0	0	0	0	0	0	0	0	0	0	0	0	0	0
Chlamydia	1	0.00304878	0.00666667	1	0.00387597	0.00990099	1	0.00675676	0.0169492	0	0	0	0	0	0	1	0.00925926	0.0243902
Candida	3	0.00914634	0.02	6	0.0232558	0.0594059	4	0.027027	0.0677966	2	0.0238095	0.08	6	0.0666667	0.176471	2	0.0185185	0.0487805
Campylobacter	1	0.00304878	0.00666667	0	0	0	0	0	0	0	0	0	0	0	0	0	0	0
Burkholderia	1	0.00304878	0.00666667	2	0.00775194	0.019802	2	0.0135135	0.0338983	0	0	0	1	0.0111111	0.0294118	0	0	0
Bulleidia	1	0.00304878	0.00666667	1	0.00387597	0.00990099	0	0	0	1	0.0119048	0.04	0	0	0	1	0.00925926	0.0243902
Betatorquevirus	0	0	0	0	0	0	0	0	0	0	0	0	0	0	0	0	0	0
Betapapillomavirus	1	0.00304878	0.00666667	1	0.00387597	0.00990099	0	0	0	0	0	0	1	0.0111111	0.0294118	1	0.00925926	0.0243902
Bacteroides	5	0.0152439	0.0333333	4	0.0155039	0.039604	3	0.0202703	0.0508475	2	0.0238095	0.08	2	0.0222222	0.0588235	3	0.0277778	0.0731707
Aspergillus	12	0.0365854	0.08	5	0.0193798	0.049505	2	0.0135135	0.0338983	1	0.0119048	0.04	2	0.0222222	0.0588235	1	0.00925926	0.0243902
Anaerococcus	1	0.00304878	0.00666667	0	0	0	0	0	0	0	0	0	0	0	0	0	0	0
Alphatorquevirus	37	0.112805	0.246667	30	0.116279	0.29703	14	0.0945946	0.237288	7	0.0833333	0.28	11	0.122222	0.323529	12	0.111111	0.292683
Alistipes	1	0.00304878	0.00666667	0	0	0	0	0	0	0	0	0	0	0	0	0	0	0
Aggregatibacter	2	0.00609756	0.0133333	0	0	0	0	0	0	0	0	0	0	0	0	0	0	0
Aeromonas	1	0.00304878	0.00666667	0	0	0	0	0	0	0	0	0	0	0	0	0	0	0
Actinomyces	1	0.00304878	0.00666667	0	0	0	0	0	0	0	0	0	0	0	0	0	0	0
Acinetobacter	7	0.0213415	0.0466667	13	0.0503876	0.128713	8	0.0540541	0.135593	5	0.0595238	0.2	4	0.0444444	0.117647	6	0.0555556	0.146341
Supplementary table 3. Frequency of pathogen detection and population infection differences in patients with different organ dysfunction
	Legionella		Betapapillomavirus		Haemophilus		Mastadenovirus		Enterococcus		Candida		Burkholderia		Moraxella		Alphatorquevirus
	Detection frequency	Population infection rate	Detection frequency	Population infection rate	Detection frequency	Population infection rate	Detection frequency	Population infection rate	Detection frequency	Population infection rate	Detection frequency	Population infection rate	Detection frequency	Population infection rate	Detection frequency	Population infection rate	Detection frequency	Population infection rate
Liver dysfunction	0.0165289	0.0392157	0.0165289	0.0392157
Non-Liver dysfunction	0.00182482	0.00411523	0.00182482	0.00411523
c2	4.8	5.14	4.8	5.14
P	0.0284538	0.0233532	0.0284538	0.0233532
Respiratory dysfunction					0.00500835	0.0113636
Non-Respiratory dysfunction					0.0285714	0.0666667
c2					4.69	4.93
P					0.0303188	0.0264194
Neurological dysfunction							0.025974	0.0615385	0.0714286	0.169231	0.038961	0.0923077
Non-Neurological dysfunction							0.00582524	0.0131004	0.0252427	0.0567686	0.00970874	0.0218341
c2							4.65	5.11	7.31	8.54	6.27	6.98
P							0.031084	0.0237773	0.00685182	0.00347139	0.0122611	0.00823406
Renal dysfunction											0.0344828	0.0803571
Non-Renal dysfunction											0.00490196	0.010989
c2											8.61	9.26
P											0.00333868	0.00233759
Hematologic dysfunction											0.0273556	0.0629371	0	0
Non-Hematology dysfunction											0.00588235	0.013245	0.0117647	0.0264901
c2											4.77	5.04	3.89	3.84
P											0.0290041	0.0248309	0.0484626	0.0500337
Circulatory dysfunction															0.0103806	0.024	0.0795848	0.184
Non-Circulatory dysfunction															0	0	0.126316	0.284024
c2															3.96	4.1	3.78	3.93
P															0.0465272	0.0429387	0.0519046	0.0475868
Supplementary Table 4. Characteristics of patients with different organ dysfunction
	Male/Female	Age (years)	SOFA(Mean±SD)	Mortality (%)	MST± SE (days)	95%CI
All patients(n=619)	421/198	54±17	6±3	27.63(171/619)	612±18.49	575.76-648.24
Respiratory dysfunction (n=558)	383/175	55±17	6±2	29.21(163/558)	606±17.81	571.10-640.90
Liver dysfunction (n=115)	84/31	50±17	5±2	20.00(23/115)	670±52.67	566.76-773.24
Circulatory dysfunction (n=248)	168/80	55±16	7±2	37.50(93/248)	554±22.28	510.32-597.68
Hematologic dysfunction (n=319)	222/97	55±16	7±2	31.97(102/319)	650±24.00	602.96-697.04
Endocrine dysfunction (n=465)	325/140	54±16	6±2	29.24(136/465)	597±17.03	563.63-630.370
Neurological dysfunction (n=143)	99/44	59±15	8±2	52.45(75/143)	536±61.55	415.36-656.65
Renal dysfunction (n=226)	166/60	56±15	7±2	40.71(92/226)	654±59.18	538.00-770.00
